# Supplementary material for: Cumulative effects of natural and anthropogenic disturbances on the forest carbon balance in the oil sands region of Alberta, Canada; a pilot study (1985–2012)
Source: Carbon Balance Manag. 2021 Jan 19;16:3. doi: 10.1186/s13021-020-00164-1 (PMC7816488; doi:10.1186/s13021-020-00164-1)
Supplement: Supplementary file 1 — Additional file 1: Appendix S1. Disturbance matrices developed for common oil and gas exploration and development disturbance types in the pilot study area. [file 13021_2020_164_MOESM1_ESM.xlsx]

## Sheet: Appendix I
Appendix S1. Disturbance matrices developed for common oil and gas exploration and development disturbance types in the pilot study area.
There were seven unique disturbance matrices (Primary DM) developed that were used for 13 different DM types.
	DM Type ID	Primary DM Number	Disturbance Matrix Name				Disturbance Matrix Description
	1	1	OSE Corehole Pads close to mill - not lbh				Oil sands exploration corehole pads close to the mill not located in the lower Boreal Highland subregion1;flat topography;minimal disturbance
	2	2	OSE Corehole Pads close to mill -lbh				Oil sands exploration corehole pads close to the mill located in the lower Boreal Highland subregion;cut and fill used for pad construction
	3	3	OSE Corehole Pads far from mill - not lbh				Oil sands exploration corehole pads far from the mill not located in the lower Boreal Highland subregion;flat topography;minimal disturbance
	4	4	OSE Corehole Pads far from mill -lbh				Oil sands exploration corehole pads far from the mill located in the lower Boreal Highland subregion;cut and fill used for pad construction
	5	2	Permanent Well Pads and Roads close to mill				Permanent well pads, roads or where a large area has been cleared close to the mill
	6	4	Permanent Well Pads and Roads far from mill				Permanent well pads, roads or where a large area has been cleared far from the mill
	7	3	Pipelines aboveground				Pipelines above ground
	8	4	Pipelines belowground				Pipelines below ground
	9	5	Seismic Lines 1960_2000				Seismic lines (1960–2000; no burning; bulldozing, minimal soil disturbance; winter operation; roll-back in same year);0 .27 pixel disturbed
	10	6	Seismic Lines 2000 to present				Seismic Lines (2000 to present; no burning; bulldozing, minimal soil disturbance; winter operation; roll-back in same year);0.17 pixel disturbed
	11	2	Surface Mining				Surface Mining
	12	6	Unspecified with regenereation				Unspecified light disturbance where forest regeneration is apparent in imagery; 0.17 pixel disturbed
	13	7	Unspecified without regeneration				Unspecified disturbance where forest regeneration is not apparent in imagery; 0.27 pixel disturbed
1 See [46] for description of ecosites in the oil sands region.
Primary Disturbance Matrices (see Kull et al. [29] for definitions of pools that appear in columns and rows)
Numeric values in table represent the proportion of carbon in the column pool that is transferred to the row pool in the year of disturbance.
			Column Label	1	2	3	5	6	7	8	9	11	12	13	14	15	16	17	18	19	26	27	28	29	30
			Column Name	Softwood Merchantable	Softwood Foliage	Softwood Other	Softwood Coarse Roots	Softwood Fine Roots	Hardwood Merchantable	Hardwood Foliage	Hardwood Other	Hardwood Coarse Roots	Hardwood Fine Roots	Aboveground Very Fast DOM	Belowground Very Fast DOM	Aboveground Fast DOM	Belowground Fast DOM	Medium DOM	Aboveground Slow DOM	Belowground Slow DOM	CO2	CH4	CO	NO2	Products	Products
Primary DM 2
		Row Label	Row Name
		1	Softwood Merchantable																		0.054	0.0006	0.0054		0.94
		2	Softwood Foliage												0.33						0.603	0.0067	0.0603
		3	Softwood Other														0.33				0.603	0.0067	0.0603
		5	Softwood Coarse Roots														0.8565				0.1435
		6	Softwood Fine Roots												0.5						0.5
		7	Hardwood Merchantable																		0.054	0.0006	0.0054		0.94
		8	Hardwood Foliage												0.33						0.603	0.0067	0.0603
		9	Hardwood Other														0.33				0.603	0.0067	0.0603
		11	Hardwood Coarse Roots														0.8565				0.1435
		12	Hardwood Fine Roots												0.5						0.5
		13	Aboveground Very Fast DOM												0.645						0.355
		14	Belowground Very Fast DOM												0.9						0.1
		15	Aboveground Fast DOM														0.7				0.28	0.002	0.018
		16	Belowground Fast DOM														0.9				0.1
		17	Medium DOM														0.8				0.19	0.001	0.009
		18	Aboveground Slow DOM																	0.5	0.5
		19	Belowground Slow DOM																	0.9	0.1
		20	Softwood Stem Snag														0.33				0.603	0.0067	0.0603
		21	Softwood Branch Snag														0.33				0.603	0.0067	0.0603
		22	Hardwood Stem Snag														0.33				0.603	0.0067	0.0603
		23	Hardwood Branch Snag														0.33				0.603	0.0067	0.0603
Primary DM 4
		1	Softwood Merchantable													0.1					0.81	0.009	0.081
		2	Softwood Foliage												0.33						0.603	0.0067	0.0603
		3	Softwood Other														0.33				0.603	0.0067	0.0603
		5	Softwood Coarse Roots														0.8565				0.1435
		6	Softwood Fine Roots												0.5						0.5
		7	Hardwood Merchantable													0.1					0.81	0.009	0.081
		8	Hardwood Foliage												0.33						0.603	0.0067	0.0603
		9	Hardwood Other														0.33				0.603	0.0067	0.0603
		11	Hardwood Coarse roots														0.8565				0.1435
		12	Hardwood Fine Roots												0.5						0.5
		13	Aboveground Very Fast DOM												0.645						0.355
		14	Belowground Very Fast DOM												0.9						0.1
		15	Aboveground Fast DOM														0.7				0.28	0.002	0.018
		16	Belowground Fast DOM														0.9				0.1
		17	Medium DOM														0.8				0.19	0.001	0.009
		18	Aboveground Slow DOM																	0.5	0.5
		19	Belowground Slow DOM																	0.9	0.1
		20	Softwood Stem Snag														0.33				0.603	0.0067	0.0603
		21	Softwood Branch Snag														0.33				0.603	0.0067	0.0603
		22	Hardwood Stem Snag														0.33				0.603	0.0067	0.0603
		23	Hardwood Branch Snag														0.33				0.603	0.0067	0.0603
Primary DM 1
		1	Softwood Merchantable																		0.054	0.0006	0.0054		0.94
		2	Softwood Foliage											0.33							0.603	0.0067	0.0603
		3	Softwood Other													0.33					0.603	0.0067	0.0603
		5	Softwood Coarse Roots														1
		6	Softwood Fine Roots												1
		7	Hardwood Merchantable																		0.054	0.0006	0.0054		0.94
		8	Hardwood Foliage											0.33							0.603	0.0067	0.0603
		9	Hardwood Other													0.33					0.603	0.0067	0.0603
		11	Hardwood Coarse roots														1
		12	Hardwood Fine Roots												1
		13	Aboveground Very Fast DOM												0.645						0.355
		14	Belowground Very Fast DOM												0.9						0.1
		15	Aboveground Fast DOM														0.7				0.28	0.002	0.018
		16	Belowground Fast DOM														0.9				0.1
		17	Medium DOM														0.8				0.19	0.001	0.009
		18	Aboveground Slow DOM																	0.5	0.5
		19	Belowground Slow DOM																	0.9	0.1
		20	Softwood Stem Snag														0.33				0.603	0.0067	0.0603
		21	Softwood Branch Snag														0.33				0.603	0.0067	0.0603
		22	Hardwood Stem Snag														0.33				0.603	0.0067	0.0603
		23	Hardwood Branch Snag														0.33				0.603	0.0067	0.0603
Primary DM 3
		1	Softwood Merchantable													0.1					0.81	0.009	0.081
		2	Softwood Foliage											0.33							0.603	0.0067	0.0603
		3	Softwood Other													0.33					0.603	0.0067	0.0603
		5	Softwood Coarse Roots														1
		6	Softwood Fine Roots												1
		7	Hardwood Merchantable													0.1					0.81	0.009	0.081
		8	Hardwood Foliage											0.33							0.603	0.0067	0.0603
		9	Hardwood Other													0.33					0.603	0.0067	0.0603
		11	Hardwood Coarse roots														1
		12	Hardwood Fine Roots												1
		13	Aboveground Very Fast DOM												0.645						0.355
		14	Belowground Very Fast DOM												0.9						0.1
		15	Aboveground Fast DOM														0.7				0.28	0.002	0.018
		16	Belowground Fast DOM														0.9				0.1
		17	Medium DOM														0.8				0.19	0.001	0.009
		18	Aboveground Slow DOM																	0.5	0.5
		19	Belowground Slow DOM																	0.9	0.1
		20	Softwood Stem Snag														0.33				0.603	0.0067	0.0603
		21	Softwood Branch Snag														0.33				0.603	0.0067	0.0603
		22	Hardwood Stem Snag														0.33				0.603	0.0067	0.0603
		23	Hardwood Branch Snag														0.33				0.603	0.0067	0.0603
Primary DM 5
		1	Softwood Merchantable	0.73														0.27
		2	Softwood Foliage		0.73									0.27
		3	Softwood Other			0.73										0.27
		5	Softwood Coarse Roots				0.73										0.27
		6	Softwood Fine Roots					0.73							0.135						0.135
		7	Hardwood Merchantable						0.73									0.27
		8	Hardwood Foliage							0.73				0.27
		9	Hardwood Other								0.73					0.27
		11	Hardwood Coarse roots									0.73					0.27
		12	Hardwood Fine Roots										0.73		0.135						0.135
		13	Aboveground Very Fast DOM											1
		14	Belowground Very Fast DOM												1
		15	Aboveground Fast DOM													1
		16	Belowground Fast DOM														1
		17	Medium DOM															1
		18	Aboveground Slow DOM																1
		19	Belowground Slow DOM																	1
		20	Softwood Stem Snag															1
		21	Softwood Branch Snag														1
		22	Hardwood Stem Snag															1
		23	Hardwood Branch Snag														1
Primary DM 6
		1	Softwood Merchantable	0.83														0.17
		2	Softwood Foliage		0.83									0.17
		3	Softwood Other			0.83										0.17
		5	Softwood Coarse Roots				0.83										0.17
		6	Softwood Fine Roots					0.83							0.17
		7	Hardwood Merchantable						0.83									0.17
		8	Hardwood Foliage							0.83				0.17
		9	Hardwood Other								0.83					0.17
		11	Hardwood Coarse roots									0.83					0.17
		12	Hardwood Fine Roots										0.83		0.17
		13	Aboveground Very Fast DOM											1
		14	Belowground Very Fast DOM												1
		15	Aboveground Fast DOM													1
		16	Belowground Fast DOM														1
		17	Medium DOM															1
		18	Aboveground Slow DOM																1
		19	Belowground Slow DOM																	1
		20	Softwood Stem Snag														1
		21	Softwood Branch Snag														1
		22	Hardwood Stem Snag														1
		23	Hardwood Branch Snag														1
Primary DM 7
		1	Softwood Merchantable	0.73														0.27
		2	Softwood Foliage		0.73									0.27
		3	Softwood Other			0.73										0.27
		5	Softwood Coarse Roots				0.73										0.27
		6	Softwood Fine Roots					0.73							0.135						0.135
		7	Hardwood Merchantable						0.73									0.27
		8	Hardwood Foliage							0.73				0.27
		9	Hardwood Other								0.73					0.27
		11	Hardwood Coarse roots									0.73					0.27
		12	Hardwood Fine Roots										0.73		0.135						0.135
		13	Aboveground Very Fast DOM											1
		14	Belowground Very Fast DOM												1
		15	Aboveground Fast DOM													1
		16	Belowground Fast DOM														1
		17	Medium DOM															1
		18	Aboveground Slow DOM																1
		19	Belowground Slow DOM																	1
		20	Softwood Stem Snag															1
		21	Softwood Branch Snag														1
		22	Hardwood Stem Snag															1
		23	Hardwood Branch Snag														1
